# Supplementary material for: Functional hepatobiliary organoids recapitulate liver development and reveal essential drivers of hepatobiliary cell fate determination
Source: Life Med. 2022 Dec 7;1(3):345–58. doi: 10.1093/lifemedi/lnac055 (PMC11749142; doi:10.1093/lifemedi/lnac055)
Supplement: lnac055_suppl_Supplementary_Table_S1 [file lnac055_suppl_Supplementary_Table_S1.xlsx]

## Sheet: Table 1
Table 1. Regulon activity in hepatocyte derived organoids (SHO, HHO and HBO)
	SHO_activity	HHO_activity	HBO_activity	foldchange_SHO vs HHO	foldchange_HBO vs HHO	p_SHO vs HHO_ttest	p_ HBO vs HHO_ttest	p_SHO vs HHO_ttest_fdr	p_ HBO vs HHO_ttest_fdr	p_SHO vs HHO_ttest_fdr_log	p_SHO vs HHO_ttest_fdr_log	SHO vs HHO	foldchange_SHO vs HHO_log	foldchange_HBO vs HHO_log	symbol	label	HBO vs HHO
Tead2	0.500488	0.503981	0.496004	1.00698	0.984172	0.773349	0.574602	0.800724	0.605662	0.0965172	0.21777	not-significant	0.010034	-0.0230171	Tead2		not-significant
Foxo1	0.458439	0.470682	0.537668	1.02671	1.14232	0.0418058	0.000128557	0.0534857	0.000259331	1.27176	3.58615	not-significant	0.038024	0.191962	Foxo1		not-significant
Hlf	0.537527	0.318956	0.436333	0.593378	1.368	6.48e-06	1.29e-07	1.67e-05	3.73e-07	4.77638	6.4284	down-regulated	-0.752977	0.45207	Hlf	Hlf	not-significant
Runx2	0.649113	0.789117	0.657905	1.21568	0.833723	6.35e-09	1.31e-07	7.43e-08	3.73e-07	7.12909	6.4284	not-significant	0.281769	-0.26236	Runx2		not-significant
Arid5b	0.42884	0.538503	0.493105	1.25572	0.915695	7.81e-08	0.010543	4.25e-07	0.0158145	6.37183	1.80095	not-significant	0.328516	-0.127061	Arid5b		not-significant
Ets1	0.4388	0.434048	0.401508	0.989171	0.925032	0.701229	0.0219624	0.732534	0.030959	0.135172	1.50921	not-significant	-0.0157081	-0.112425	Ets1		not-significant
E2f2	0.364065	0.402267	0.340392	1.10493	0.846184	0.000904499	0.00027286	0.00153372	0.000506739	2.81425	3.29522	not-significant	0.143957	-0.240956	E2f2		not-significant
Rara	0.118772	0.105198	0.298619	0.88571	2.83864	0.313767	2.97e-14	0.352988	2.32e-13	0.45224	12.6348	not-significant	-0.175094	1.5052	Rara		up-regulated
Dbp	0.546424	0.568152	0.57326	1.03976	1.00899	0.0420572	0.609009	0.0534857	0.636197	1.27176	0.196408	not-significant	0.0562561	0.0129108	Dbp		not-significant
Gata2	0.268423	0.219703	0.22647	0.818495	1.0308	6.15e-08	0.502255	4e-07	0.549195	6.39835	0.260273	not-significant	-0.288954	0.0437663	Gata2		not-significant
Tcf4	0.338658	0.32364	0.335838	0.955653	1.03769	0.0353867	0.178563	0.0470482	0.217623	1.32746	0.662294	not-significant	-0.0654407	0.0533776	Tcf4		not-significant
Mafg	0.439861	0.470258	0.535546	1.06911	1.13883	0.0155486	0.0007782	0.0214022	0.00135895	1.66954	2.8668	not-significant	0.0964051	0.187557	Mafg		not-significant
Egr2	0.41138	0.409308	0.423352	0.994962	1.03431	0.90117	0.297464	0.908939	0.351548	0.0414655	0.454015	not-significant	-0.00728719	0.0486704	Egr2		not-significant
Hes1	0.402914	0.459162	0.393989	1.1396	0.858061	0.00157765	0.00221299	0.00249439	0.00364676	2.60304	2.43809	not-significant	0.188529	-0.220847	Hes1		not-significant
Gli1	0.074917	0.0875168	0.0923336	1.16818	1.05504	0.000107008	0.260071	0.000208666	0.310493	3.68055	0.507948	not-significant	0.224268	0.0772944	Gli1		not-significant
Arntl	0.571461	0.548752	0.628244	0.960261	1.14486	0.00240299	6.91e-06	0.00369934	1.68e-05	2.43188	4.77345	not-significant	-0.058502	0.19517	Arntl		not-significant
Egr3	0.40321	0.37599	0.369689	0.932492	0.983242	0.143211	0.689179	0.167557	0.713575	0.775838	0.14656	not-significant	-0.100837	-0.0243816	Egr3		not-significant
Pknox2	0.026101	0.0193567	0.0391181	0.741609	2.0209	0.183688	7.2e-05	0.210701	0.000150376	0.676333	3.82282	not-significant	-0.431268	1.015	Pknox2		up-regulated
Six4	0.389072	0.475913	0.482161	1.2232	1.01313	0.00607305	0.825677	0.0085608	0.832795	2.06749	0.0794618	not-significant	0.290661	0.0188183	Six4		not-significant
Srf	0.364304	0.376344	0.352091	1.03305	0.935556	0.0233528	0.022902	0.0317707	0.0318404	1.49797	1.49702	not-significant	0.046908	-0.096104	Srf		not-significant
Foxo3	0.555641	0.683917	0.687391	1.23086	1.00508	4.86e-08	0.885538	3.56e-07	0.885538	6.44887	0.0527929	not-significant	0.299667	0.00731017	Foxo3		not-significant
Irf6	0.462552	0.530057	0.47719	1.14594	0.900261	2.2e-05	0.00176387	4.9e-05	0.00294818	4.30944	2.53045	not-significant	0.196531	-0.151585	Irf6		not-significant
E2f4	0.472766	0.5483	0.514015	1.15977	0.937471	2.57e-05	0.000299386	5.57e-05	0.000547315	4.2545	3.26176	not-significant	0.21384	-0.0931547	E2f4		not-significant
Mtf1	0.384619	0.190673	0.224998	0.495745	1.18002	6.36e-06	2.13e-06	1.67e-05	5.67e-06	4.77638	5.24643	down-regulated	-1.01233	0.238815	Mtf1	Mtf1	not-significant
Ar	0.279673	0.116289	0.281881	0.415803	2.42397	0.000138747	3.06e-16	0.00026183	2.98e-15	3.58198	14.5259	down-regulated	-1.26603	1.27737	Ar	Ar	up-regulated
Cebpz	0.472176	0.452636	0.445402	0.958618	0.984018	0.00624827	0.39318	0.00870295	0.451	2.06033	0.345823	not-significant	-0.0609718	-0.0232441	Cebpz		not-significant
E2f1	0.470599	0.537346	0.42	1.14183	0.781619	4.1e-08	2.66e-08	3.2e-07	8.64e-08	6.49498	7.06332	not-significant	0.191352	-0.355462	E2f1		not-significant
Sox17	0.292415	0.502186	0.199962	1.71738	0.398182	7.55e-05	2.77e-26	0.000154905	3.25e-24	3.80993	23.4887	up-regulated	0.780207	-1.3285	Sox17	Sox17	down-regulated
Fosl1	0.591328	0.622564	0.430342	1.05282	0.69124	0.0245421	1.34e-12	0.0330048	7.85e-12	1.48142	11.1049	not-significant	0.0742656	-0.532741	Fosl1		down-regulated
Rarb	0.122856	0.0668712	0.0917916	0.544305	1.37266	0.000480442	2.97e-06	0.000851693	7.57e-06	3.06972	5.12117	down-regulated	-0.877513	0.456976	Rarb	Rarb	not-significant
Rxra	0.480048	0.36281	0.4177	0.75578	1.15129	0.000103976	0.00917544	0.000206189	0.0139419	3.68573	1.85568	not-significant	-0.403962	0.203252	Rxra		not-significant
Foxp2	0.411951	0.156608	0.360002	0.380161	2.29875	7.23e-10	1.84e-23	1.21e-08	4.31e-22	7.91801	21.3654	down-regulated	-1.39532	1.20085	Foxp2	Foxp2	up-regulated
Arid3a	0.427448	0.479982	0.432303	1.1229	0.900664	0.00351317	0.0116889	0.00515034	0.0173115	2.28816	1.76167	not-significant	0.167234	-0.150938	Arid3a		not-significant
Klf5	0.396487	0.571187	0.444471	1.44062	0.778154	3.83e-06	3.29e-19	1.18e-05	4.81e-18	4.92879	17.3181	up-regulated	0.526689	-0.361873	Klf5	Klf5	not-significant
Ehf	0.349686	0.51776	0.395247	1.48064	0.763379	8.15e-05	1.76e-11	0.000164391	8.23e-11	3.78412	10.0844	up-regulated	0.566223	-0.389528	Ehf	Ehf	not-significant
Rfx2	0.351175	0.459568	0.435916	1.30866	0.948534	0.000143838	0.00719281	0.000267127	0.0112208	3.57328	1.94998	not-significant	0.388088	-0.0762281	Rfx2		not-significant
Twist1	0.179502	0.138395	0.311204	0.770995	2.24866	0.0428724	1.37e-14	0.0539362	1.24e-13	1.26812	12.9079	not-significant	-0.375207	1.16907	Twist1		up-regulated
Cebpb	0.471554	0.469916	0.536443	0.996527	1.14157	0.832571	0.000157801	0.85448	0.000302668	0.068298	3.51903	not-significant	-0.00501886	0.191021	Cebpb		not-significant
Hnf4a	0.5205	0.317916	0.427182	0.61079	1.34369	5.02e-06	4e-06	1.44e-05	9.97e-06	4.84103	5.00136	down-regulated	-0.711252	0.426205	Hnf4a	Hnf4a	not-significant
Jund	0.408184	0.404206	0.395386	0.990255	0.97818	0.697633	0.349703	0.732534	0.405102	0.135172	0.392436	not-significant	-0.0141285	-0.0318275	Jund		not-significant
Foxa2	0.14174	0.0935928	0.304775	0.660312	3.25639	0.000260798	2.36e-13	0.000476771	1.72e-12	3.32169	11.7634	down-regulated	-0.598781	1.70328	Foxa2	Foxa2	up-regulated
Foxa1	0.331336	0.432955	0.316395	1.3067	0.730779	1.17e-06	2.67e-09	4.56e-06	1.01e-08	5.34112	7.99721	not-significant	0.385924	-0.452492	Foxa1		not-significant
Rfx1	0.394428	0.445538	0.443922	1.12958	0.996373	0.00187486	0.816219	0.00292478	0.830414	2.53391	0.0807054	not-significant	0.175788	-0.00524231	Rfx1		not-significant
Tfcp2l1	0.340713	0.349504	0.456778	1.0258	1.30693	0.442954	3.2e-07	0.479867	8.92e-07	0.318879	6.04959	not-significant	0.0367502	0.386187	Tfcp2l1		not-significant
Gata4	0.337049	0.442236	0.287984	1.31208	0.6512	5.05e-06	1.5e-08	1.44e-05	5.17e-08	4.84103	7.28635	not-significant	0.391859	-0.618828	Gata4		down-regulated
Ddit3	0.381157	0.228304	0.446343	0.598977	1.95504	1.49e-13	4.28e-19	5.81e-12	5e-18	11.2361	17.3006	down-regulated	-0.739428	0.967195	Ddit3	Ddit3	up-regulated
Runx3	0.101868	0.250971	0.105139	2.46368	0.418929	1.21e-05	1.48e-05	2.89e-05	3.39e-05	4.5398	4.46983	up-regulated	1.30082	-1.25522	Runx3	Runx3	down-regulated
E2f3	0.390351	0.285072	0.267711	0.730297	0.9391	1.28e-13	0.0120117	5.81e-12	0.0175672	11.2361	1.7553	not-significant	-0.453445	-0.0906499	E2f3		not-significant
Nr1h3	0.590327	0.200477	0.388912	0.339604	1.93993	5.04e-06	1.07e-05	1.44e-05	2.57e-05	4.84103	4.59082	down-regulated	-1.55808	0.956006	Nr1h3	Nr1h3	up-regulated
Cebpg	0.542048	0.313938	0.449459	0.579171	1.43168	3.57e-06	1.13e-05	1.13e-05	2.65e-05	4.94776	4.57605	down-regulated	-0.787939	0.517711	Cebpg	Cebpg	up-regulated
Foxa3	0.577751	0.199584	0.4416	0.34545	2.2126	2.33e-07	1.38e-10	1.18e-06	5.55e-10	5.92668	9.25551	down-regulated	-1.53345	1.14574	Foxa3	Foxa3	up-regulated
Cebpa	0.581254	0.289664	0.434846	0.498343	1.50121	5.22e-06	1.9e-05	1.45e-05	4.28e-05	4.83766	4.36881	down-regulated	-1.00479	0.586123	Cebpa	Cebpa	up-regulated
Gabpa	0.411423	0.427244	0.406727	1.03845	0.95198	0.0035216	0.0218198	0.00515034	0.030959	2.28816	1.50921	not-significant	0.0544386	-0.0709976	Gabpa		not-significant
Foxc1	0.174449	0.228209	0.206345	1.30817	0.904191	0.000433131	0.0231319	0.000779635	0.0318404	3.10811	1.49702	not-significant	0.387549	-0.1453	Foxc1		not-significant
Foxk1	0.545192	0.649969	0.633912	1.19218	0.975296	6.58e-06	0.539219	1.67e-05	0.584154	4.77638	0.233472	not-significant	0.253607	-0.036088	Foxk1		not-significant
Elk1	0.498366	0.448741	0.470878	0.900425	1.04933	5.98e-12	0.00663277	1.75e-10	0.0104869	9.75686	1.97935	not-significant	-0.151322	0.0694687	Elk1		not-significant
Atf4	0.512158	0.489536	0.539162	0.955829	1.10137	0.0951611	0.000136832	0.114782	0.000271346	0.940126	3.56648	not-significant	-0.0651753	0.139304	Atf4		not-significant
Nr1h4	0.529739	0.274437	0.469648	0.518062	1.71131	3.21e-07	1.15e-07	1.56e-06	3.44e-07	5.80563	6.46407	down-regulated	-0.948804	0.775102	Nr1h4	Nr1h4	up-regulated
Atf3	0.546004	0.545805	0.5053	0.999635	0.925788	0.992798	0.0359488	0.992798	0.0489071	0.00313925	1.31063	not-significant	-0.000526652	-0.111247	Atf3		not-significant
Ctcf	0.537333	0.613132	0.543121	1.14106	0.885813	3.89e-07	4.1e-05	1.75e-06	8.94e-05	5.75714	4.0488	not-significant	0.190381	-0.174925	Ctcf		not-significant
Jun	0.374455	0.352899	0.339629	0.942434	0.962395	0.0600167	0.153857	0.0731454	0.191503	1.13581	0.717825	not-significant	-0.0855362	-0.0552984	Jun		not-significant
Myc	0.0875765	0.238999	0.0721915	2.72903	0.302058	8.55e-09	8.79e-09	8.34e-08	3.21e-08	7.07888	7.49313	up-regulated	1.44839	-1.7271	Myc	Myc	down-regulated
Thrb	0.507982	0.253163	0.376302	0.498369	1.4864	1.66e-05	0.000730554	3.82e-05	0.001315	4.41849	2.88107	down-regulated	-1.00471	0.571824	Thrb	Thrb	up-regulated
Lhx6	0.399285	0.272283	0.41319	0.681926	1.5175	7.7e-09	1.01e-09	8.19e-08	3.92e-09	7.08688	8.40667	down-regulated	-0.552312	0.601698	Lhx6	Lhx6	up-regulated
Tbp	0.20177	0.235063	0.239875	1.16501	1.02047	3.58e-07	0.436706	1.68e-06	0.491295	5.77534	0.308658	not-significant	0.220337	0.0292372	Tbp		not-significant
Rfx3	0.286362	0.293679	0.359538	1.02555	1.22425	0.418999	6.28e-11	0.458158	2.83e-10	0.338985	9.54856	not-significant	0.0364014	0.291902	Rfx3		not-significant
Esrrg	0.133163	0.110112	0.12728	0.826894	1.15591	0.00153586	0.0878386	0.00246158	0.113277	2.60879	0.945858	not-significant	-0.274226	0.209031	Esrrg		not-significant
Etv4	0.549375	0.631501	0.49875	1.14949	0.789786	2.57e-10	6.65e-13	5.02e-09	4.32e-12	8.29963	11.3644	not-significant	0.200994	-0.340467	Etv4		not-significant
Fos	0.389469	0.441372	0.342635	1.13327	0.776296	0.00362174	1.74e-08	0.0052314	5.82e-08	2.28138	7.23487	not-significant	0.180488	-0.365321	Fos		not-significant
E2f7	0.39436	0.560998	0.33898	1.42255	0.604244	5.64e-09	3.35e-12	7.33e-08	1.87e-11	7.13489	10.729	up-regulated	0.508483	-0.726796	E2f7	E2f7	down-regulated
Sp2	0.686874	0.719958	0.675084	1.04817	0.937672	7.84e-06	0.00170799	1.95e-05	0.00289615	4.70944	2.53818	not-significant	0.0678672	-0.0928453	Sp2		not-significant
Ahr	0.600656	0.707164	0.677002	1.17732	0.957347	6.63e-08	0.0881043	4.08e-07	0.113277	6.3893	0.945858	not-significant	0.235507	-0.0628858	Ahr		not-significant
Nfil3	0.474467	0.448712	0.50357	0.945718	1.12226	0.000713439	0.000114709	0.00122753	0.000235456	2.91097	3.62809	not-significant	-0.0805178	0.166403	Nfil3		not-significant
Nfkb1	0.323555	0.303594	0.311599	0.938308	1.02637	0.0488613	0.334702	0.0606538	0.391602	1.21714	0.407156	not-significant	-0.0918664	0.0375462	Nfkb1		not-significant
Elk3	0.55209	0.610855	0.490728	1.10644	0.803346	7.99e-08	8.08e-11	4.25e-07	3.5e-10	6.37183	9.456	not-significant	0.145927	-0.315906	Elk3		not-significant
Nfya	0.51508	0.509706	0.512497	0.989567	1.00547	0.629867	0.806382	0.669949	0.827603	0.173958	0.0821779	not-significant	-0.0151305	0.0078756	Nfya		not-significant
Sox9	0.349184	0.428695	0.415468	1.22771	0.969147	1.66e-05	0.0704422	3.82e-05	0.0926038	4.41849	1.03337	not-significant	0.295966	-0.0452126	Sox9		not-significant
Mxi1	0.50564	0.608879	0.575932	1.20417	0.94589	1.08e-09	0.0137037	1.58e-08	0.0197942	7.80161	1.70346	not-significant	0.268044	-0.0802554	Mxi1		not-significant
Myb	0.0491576	0.106071	0.0287532	2.15777	0.271075	0.0399379	0.000742042	0.0519193	0.00131544	1.28467	2.88093	not-significant	1.10954	-1.88324	Myb		down-regulated
Fosb	0.501425	0.522905	0.448309	1.04284	0.857344	0.384011	0.00113303	0.427898	0.00194948	0.36866	2.71008	not-significant	0.0605149	-0.222053	Fosb		not-significant
Hivep2	0.31393	0.400473	0.407052	1.27568	1.01643	3.03e-06	0.465729	9.84e-06	0.515282	5.00716	0.287955	not-significant	0.351263	0.0235061	Hivep2		not-significant
Klf4	0.396242	0.577288	0.469307	1.45691	0.81295	6.27e-11	6.04e-12	1.47e-09	2.94e-11	8.8332	10.531	up-regulated	0.54291	-0.298761	Klf4	Klf4	not-significant
Sp1	0.571519	0.683148	0.633303	1.19532	0.927036	8.01e-07	0.0617944	3.35e-06	0.0821585	5.47531	1.08535	not-significant	0.257398	-0.109303	Sp1		not-significant
Ascl1	0.183538	0.192858	0.292715	1.05078	1.51777	0.00386275	2.78e-08	0.00551149	8.8e-08	2.25873	7.05532	not-significant	0.0714641	0.601957	Ascl1		up-regulated
Elf1	0.585132	0.68806	0.577679	1.17591	0.839576	1.55e-06	9.9e-13	5.84e-06	6.09e-12	5.23361	11.215	not-significant	0.233773	-0.252268	Elf1		not-significant
Tgif2	0.474694	0.49756	0.536872	1.04817	1.07901	0.200805	0.0584821	0.228099	0.0786483	0.641876	1.10431	not-significant	0.0678739	0.109707	Tgif2		not-significant
Rxrb	0.353727	0.37865	0.373936	1.07046	0.987548	0.00118771	0.568777	0.00198517	0.604971	2.7022	0.218265	not-significant	0.098232	-0.0180769	Rxrb		not-significant
Tcf12	0.665579	0.720414	0.669827	1.08239	0.929781	7.54e-05	0.00558858	0.000154905	0.00895705	3.80993	2.04784	not-significant	0.114217	-0.105037	Tcf12		not-significant
Gata5	0.326474	0.5235	0.547371	1.6035	1.0456	0.0012564	0.249331	0.0020704	0.300739	2.68394	0.52181	up-regulated	0.681221	0.0643305	Gata5	Gata5	not-significant
Tead1	0.232136	0.210859	0.276906	0.90834	1.31323	0.153764	1.84e-06	0.178123	5.01e-06	0.74928	5.29987	not-significant	-0.138695	0.393122	Tead1		not-significant
Ppara	0.576055	0.327399	0.470021	0.568347	1.43562	6.57e-06	5.07e-05	1.67e-05	0.000107859	4.77638	3.96714	down-regulated	-0.815157	0.521675	Ppara	Ppara	up-regulated
Esrra	0.32395	0.471837	0.403682	1.45651	0.855553	2.22e-05	0.000142462	4.9e-05	0.000277801	4.30944	3.55627	up-regulated	0.542518	-0.22507	Esrra	Esrra	not-significant
Grhl2	0.332027	0.549444	0.316075	1.65482	0.575263	4.65e-07	7.83e-25	2.02e-06	3.05e-23	5.69553	22.515	up-regulated	0.726672	-0.797707	Grhl2	Grhl2	down-regulated
Pax6	0.00758494	0.016057	0.0337243	2.11696	2.10028	0.00258175	0.110748	0.00392292	0.139328	2.40639	0.855961	up-regulated	1.08199	1.07058	Pax6	Pax6	not-significant
Klf3	0.213858	0.433479	0.21107	2.02695	0.486921	3.49e-08	3.94e-25	2.92e-07	2.3e-23	6.53517	22.6373	up-regulated	1.01931	-1.03824	Klf3	Klf3	down-regulated
Elk4	0.472456	0.494347	0.515299	1.04633	1.04238	6.16e-05	0.00799412	0.000131109	0.0123067	3.88237	1.90986	not-significant	0.0653448	0.0598844	Elk4		not-significant
Nrf1	0.559107	0.608944	0.604233	1.08914	0.992264	7.55e-08	0.559459	4.25e-07	0.60052	6.37183	0.221473	not-significant	0.123187	-0.0112047	Nrf1		not-significant
Elf3	0.323423	0.58004	0.393875	1.79344	0.679048	2.68e-06	1.74e-23	9.37e-06	4.31e-22	5.02816	21.3654	up-regulated	0.842732	-0.558415	Elf3	Elf3	down-regulated
Glis2	0.506455	0.412027	0.551788	0.81355	1.3392	2.8e-06	5.35e-13	9.37e-06	3.68e-12	5.02816	11.434	not-significant	-0.297696	0.421377	Glis2		not-significant
Tfdp1	0.562732	0.667934	0.473401	1.18695	0.708754	1.48e-08	3.98e-12	1.33e-07	2.02e-11	6.87536	10.6938	not-significant	0.247255	-0.496643	Tfdp1		not-significant
Arnt	0.635142	0.640068	0.651359	1.00776	1.01764	0.406741	0.422316	0.44895	0.479718	0.347802	0.319014	not-significant	0.0111457	0.0252264	Arnt		not-significant
Junb	0.423982	0.474411	0.424193	1.11894	0.894146	0.00270291	0.00295578	0.00405437	0.00480314	2.39208	2.31847	not-significant	0.162135	-0.161417	Junb		not-significant
Max	0.544159	0.601145	0.534895	1.10472	0.889793	0.000133682	9.71e-09	0.000256406	3.44e-08	3.59107	7.46296	not-significant	0.143686	-0.168458	Max		not-significant
Ikzf1	0.155527	0.133975	0.13673	0.861424	1.02057	0.00139138	0.0905267	0.002261	0.115126	2.6457	0.938825	not-significant	-0.215204	0.0293734	Ikzf1		not-significant
Sox15	0.151395	0.157657	0.154733	1.04136	0.981453	0.142423	0.466837	0.167557	0.515282	0.775838	0.287955	not-significant	0.058467	-0.0270094	Sox15		not-significant
Nr1i2	0.47197	0.253922	0.391145	0.538006	1.54041	2.55e-06	2.87e-06	9.33e-06	7.46e-06	5.03034	5.1271	down-regulated	-0.894307	0.623316	Nr1i2	Nr1i2	up-regulated
Zeb1	0.542315	0.218038	0.525593	0.402051	2.41055	1.16e-16	3.79e-23	1.35e-14	7.4e-22	13.8691	21.1308	down-regulated	-1.31455	1.26936	Zeb1	Zeb1	up-regulated
Hnf1b	0.274318	0.237928	0.407492	0.867344	1.71267	0.111142	2.43e-14	0.13269	2.03e-13	0.877161	12.6919	not-significant	-0.205323	0.776247	Hnf1b		up-regulated
Rorc	0.371533	0.282512	0.46583	0.760394	1.64889	0.000530507	3.86e-19	0.000926407	5e-18	3.0332	17.3006	not-significant	-0.395181	0.721494	Rorc		up-regulated
Zbtb33	0.518738	0.5357	0.518216	1.0327	0.967363	0.0492488	0.167921	0.0606538	0.206808	1.21714	0.684434	not-significant	0.0464203	-0.0478711	Zbtb33		not-significant
Mybl1	0.600883	0.706028	0.482903	1.17498	0.683972	5.65e-08	3.92e-12	3.89e-07	2.02e-11	6.41019	10.6938	not-significant	0.232641	-0.547991	Mybl1		down-regulated
Arid5a	0.132789	0.133533	0.192712	1.0056	1.44318	0.856229	4.12e-05	0.871119	8.94e-05	0.0599223	4.0488	not-significant	0.00805766	0.529252	Arid5a		up-regulated
Hif1a	0.338132	0.464873	0.367938	1.37483	0.79148	1.14e-05	0.000244911	2.79e-05	0.00046217	4.55475	3.3352	not-significant	0.459252	-0.337375	Hif1a		not-significant
Hic1	0.432793	0.422208	0.274998	0.975544	0.651331	0.493799	1.02e-10	0.530041	4.28e-10	0.275691	9.36898	not-significant	-0.0357216	-0.618536	Hic1		down-regulated
Tead4	0.404885	0.595679	0.376738	1.47123	0.632452	2.75e-06	2.11e-21	9.37e-06	3.53e-20	5.02816	19.4521	up-regulated	0.55702	-0.660972	Tead4	Tead4	down-regulated
Wt1	0.294378	0.277892	0.408678	0.943995	1.47064	0.0382811	9.32e-18	0.0503246	9.91e-17	1.29822	16.0037	not-significant	-0.0831487	0.556443	Wt1		up-regulated
Arnt2	0.357766	0.223941	0.359953	0.625942	1.60736	1.11e-06	1.14e-07	4.49e-06	3.44e-07	5.34807	6.46407	down-regulated	-0.675899	0.684691	Arnt2	Arnt2	up-regulated
