# Supplementary material for: Functional hepatobiliary organoids recapitulate liver development and reveal essential drivers of hepatobiliary cell fate determination
Source: Life Med. 2022 Dec 7;1(3):345–58. doi: 10.1093/lifemedi/lnac055 (PMC11749142; doi:10.1093/lifemedi/lnac055)
Supplement: lnac055_suppl_Supplementary_Table_S2 [file lnac055_suppl_Supplementary_Table_S2.xlsx]

## Sheet: Table 2
Table 2. Primers used for gene expression analysis in this study.
Gene Symbol	Gene Name	Accession Number	Forward 5'-3'	Reverse 5'-3'
Alb	Mus musculus albumin (Alb)	NM_009654	TGCTTTTTCCAGGGGTGTGTT	TTACTTCCTGCACTAATTTGGCA
Krt19	Mus musculus keratin 19 (Krt19)	NM_008471	GGGGGTTCAGTACGCATTGG	GAGGACGAGGTCACGAAGC
Hnf4a	Mus musculus hepatic nuclear factor 4, alpha (Hnf4a)	NM_008261	CACGCGGAGGTCAAGCTAC	CCCAGAGATGGGAGAGGTGAT
Actb	Mus musculus actin, beta (Actb)	NM_007393	GGCTGTATTCCCCTCCATCG	CCAGTTGGTAACAATGCCATGT
Klf3	Mus musculus Kruppel-like factor 3	NM_008453	CCTCTCATGGTTTCCTTGTCGG	CCTCTGTGGTTCAATTCCAGGC
Tead4	Mus musculus TEA domain family member 4	NM_011567	GCTCTGGATGTTGGAGTTCTCG	TTGGGCTTGACTGGCTGATGTG
Grhl2	Mus musculus grainyhead like transcription factor 2	NM_026496	GGATGTGAACGAGGAGGCAAAG	CTGGCAGTATGCTCTGTGGATG
Myc	Mus musculus myelocytomatosis oncogene	NM_001177352	TCGCTGCTGTCCTCCGAGTCC	GGTTTGCCTCTTCTCCACAGAC
Zeb1	Mus musculus zinc finger E-box binding homeobox 1	NM_001360981	ATTCAGCTACTGTGAGCCCTGC	CATTCTGGTCCTCCACAGTGGA
Ddit3	Mus musculus DNA-damage inducible transcript 3	NM_007837	GGAGGTCCTGTCCTCAGATGAA	GCTCCTCTGTCAGCCAAGCTAG
Foxp2	Mus musculus forkhead box P2	NM_053242	GCATTGGATGACCGAAGCACTG	TCGCATGTGCAAGTGGGTCATC
Foxa3	Mus musculus forkhead box A3	NM_008260	GTCCACACCTTATTTCAGCGGC	CACATCCAGTTTGGAAGGTGTCG
